# Supplementary material for: In Vitro Evaluation of Ferutinin Rich-Ferula communis L., ssp. glauca, Root Extract on Doxorubicin-Induced Cardiotoxicity: Antioxidant Properties and Cell Cycle Modulation
Source: Int J Mol Sci. 2023 Aug 13;24(16):12735. doi: 10.3390/ijms241612735 (PMC10454821; doi:10.3390/ijms241612735)
Supplement: Supplementary file 1 [file ijms-24-12735-s001.zip]

Archive with 2 entries (2 files):
- Supplementary S1. HPLC Methods validation parameters.pdf
- Supplementary S2. FcFE Ferula extract HPLC analysis.pdf
